# Supplementary material for: A Spontaneous In Situ Thiol-Ene Crosslinking Hydrogel with Thermo-Responsive Mechanical Properties
Source: Polymers (Basel). 2024 May 1;16(9):1264. doi: 10.3390/polym16091264 (PMC11085619; doi:10.3390/polym16091264)
Supplement: Supplementary file 1 [file polymers-16-01264-s001.zip]

Archive with 2 entries (2 files):
- MovieS1.mov
- polymers-2971081-supplementary.pdf
